# Supplementary material for: Genetic and environmental factors affecting the expression of α-gliadin canonical epitopes involved in celiac disease in a wide collection of spelt (Triticum aestivum ssp. spelta) cultivars and landraces
Source: BMC Plant Biol. 2018 Nov 1;18:262. doi: 10.1186/s12870-018-1487-y (PMC6211434; doi:10.1186/s12870-018-1487-y)
Supplement: Supplementary file 4 — Spelt accessions used to study the α-gliadin canonical epitope expression with TaqMan probes. The file details the breeding status, the geographical provenance, the code, the year of release, the number and the name of the 121 spelt accessions studied in this work. (XLSX 18 kb) [file 12870_2018_1487_MOESM4_ESM.xlsx]

## Sheet: Feuil1
Additional file 4. Spelt accessions used to study the α-gliadin canonical epitope expression with TaqMan probes.
Type	Provenance	Country	Accession code1 (Previous code2)	Year of release	Accession number	Accession name	Germplasm3
Cultivars	Belgium	Belgium	W-BE48	1977	TRI 9885	Renval	IPK (Gatersleben, Germany)
			W-BE51	1979		Albin	CRA-W (Gembloux, Belgium)
			W-BE53	1979	TRI 16607	Rouquin	IPK (Gatersleben, Germany)
			W-BE57	1982	TS2044	Hercule	Agroscope (Nyon, Switzerland)
			W-BE59	1995		Franckenkorn	CRA-W (Gembloux, Belgium)
			W-BE61	1995		Redouté	CRA-W (Gembloux, Belgium)
			W-BE62	1998		Poeme	CRA-W (Gembloux, Belgium)
			W-BE63	1998		Ressac	CRA-W (Gembloux, Belgium)
			W-BE64	1999		Spy	CRA-W (Gembloux, Belgium)
			W-BE65	2000		Cosmos	CRA-W (Gembloux, Belgium)
			W-BE66	2003		Stone	CRA-W (Gembloux, Belgium)
			W-BE67	2008		Epanis	CRA-W (Gembloux, Belgium)
			W-BE68	1965	TRI 9883	Ardenne	IPK (Gatersleben, Germany)
			W-BE83	2015		Redouté	CRA-W (Gembloux, Belgium)
	Germany	Germany	W-DE07	1997	TRI 29474	Holstenkorn	IPK (Gatersleben, Germany)
			W-DE08	2000		Schwabenspelz
			W-DE09	2001		Ceralio
			W-DE10	2005		Badengold
			W-DE11	2006		Zollernspelz
			W-DE12	2010		Divimar
			W-DE13	2011		Badenkrone
			W-DE14	2011		Badenstern
			W-DE15	2012		Filderstolz
			W-DE45	1980	TRI 27760	Hohenheimer Weisser Kolbendinkel	IPK (Gatersleben, Germany)
			W-DE67	1988	TRI 16604	Schwabenkorn	IPK (Gatersleben, Germany)
	Switzerland	Switzerland	W-CH08	1978	TS2045	Ostro	Agroscope (Nyon, Switzerland)
			W-CH10	1990	TS2083	Lueg	Agroscope (Nyon, Switzerland)
			W-CH12	1992	TS2085	Hubel	Agroscope (Nyon, Switzerland)
			W-CH15	1995	TS2247	Ostar	Agroscope (Nyon, Switzerland)
			W-CH16	2004		Alkor
			W-CH22	2002	TS2236	Sertel	Agroscope (Nyon, Switzerland)
			W-CH23	2004		Sirino
			W-CH24	2005		Tauro
			W-CH26	2004		Titan
			W-CH27	2005		Samir
			W-CH33	1952	TS2024	Altgold	Agroscope (Nyon, Switzerland)
			W-CH38	1972	TRI 4685	Bregenzer Roter Spelz	IPK (Gatersleben, Germany)
			W-CH46	1972	TS2068	Lenzburg	Agroscope (Nyon, Switzerland)
			W-CH62	2011		Zor
Landraces	Belgium	Belgium	W-BE12			RL111	CRA-W (Gembloux, Belgium)
			W-BE13			RL115	CRA-W (Gembloux, Belgium)
			W-BE14			RL118	CRA-W (Gembloux, Belgium)
			W-BE17			RL135	CRA-W (Gembloux, Belgium)
			W-BE19			RL140	CRA-W (Gembloux, Belgium)
			W-BE24			RL160	CRA-W (Gembloux, Belgium)
			W-BE30			RL226	CRA-W (Gembloux, Belgium)
			W-BE32			RL234	CRA-W (Gembloux, Belgium)
			W-BE33			RL238	CRA-W (Gembloux, Belgium)
			W-BE34			RL239	CRA-W (Gembloux, Belgium)
			W-BE35			RL240	CRA-W (Gembloux, Belgium)
			W-BE36			RL244	CRA-W (Gembloux, Belgium)
			W-BE37			RL253	CRA-W (Gembloux, Belgium)
			W-BE75 (BEL08)		PI348315	69Z6,485	USDA (Washington, USA)
	Germany	Germany	S-DE05		TRI 27708	Weisser Kolbenspelz	IPK (Gatersleben, Germany)
			W-DE04		RAC TS0146	OSCH 31F	Agroscope (Nyon, Switzerland)
			W-DE17		TS2130	Zeiners Weisser Schlegeldinkel	Agroscope (Nyon, Switzerland)
			W-DE18		TRI 27838	Waggershauser Hohenheimer weisser kolbendinkel	IPK (Gatersleben, Germany)
			W-DE24		TRI 3802	Blauer Samtiger Winterspelz	IPK (Gatersleben, Germany)
			W-DE26		TRI 1786	Brauner Winter-Grannendinkel aus Nördlingen	IPK (Gatersleben, Germany)
			W-DE28		TRI 251	Müllers Gaiberger	IPK (Gatersleben, Germany)
			W-DE33		TRI 1784	Schwarzer Behaarter Winter-Kolbendinkel aus Nördlingen	IPK (Gatersleben, Germany)
			W-DE40		TRI 16603	Bauländer	IPK (Gatersleben, Germany)
			W-DE41		TS2077	Blauer Winter Kolbendinkel	Agroscope (Nyon, Switzerland)
			W-DE43		TS2026	Fuggers Babenhauser Zuchtveesen	Agroscope (Nyon, Switzerland)
			W-DE60 (GER11)		PI348114	69Z6,275	USDA (Washington, USA)
			W-DE61 (GER12)		PI348120	69Z6,282	USDA (Washington, USA)
	Switzerland	Switzerland	W-CH03		TRI 17250	Oberkulmer Rotkorn	IPK (Gatersleben, Germany)
			W-CH28		RAC TS2145	Thuerig rotkorn Th4	Agroscope (Nyon, Switzerland)
			W-CH29		RAC TS2116	Willisauer weisskorn Wil17	Agroscope (Nyon, Switzerland)
			W-CH36		TRI 4684	Brauner Spelz aus Schefflenz	IPK (Gatersleben, Germany)
			W-CH43		RAC TS2144	Hueslen rotkorn	Agroscope (Nyon, Switzerland)
			W-CH49		RAC TS2117	Neuegger weisskorn Ngg42	Agroscope (Nyon, Switzerland)
			W-CH53		TS2308	Salez	Agroscope (Nyon, Switzerland)
			W-CH57		PI347950	69Z6,105	USDA (Washington, USA)
			W-CH58		PI347904	69Z6,57	USDA (Washington, USA)
			W-CH59		PI347913	69Z6,66	USDA (Washington, USA)
			W-CH60 (SWI23)		PI347939	69Z6,93	USDA (Washington, USA)
			W-CH61		PI348004	69Z6,161	USDA (Washington, USA)
	Nothern Europe	Denmark	W-DK01 (DK01)		PI361811	DN-2267	USDA (Washington, USA)
	Eastern Europe	Bulgaria	S-BG01		PI295059	Deutchland	USDA (Washington, USA)
			S-BG02		PI295062	Italien	USDA (Washington, USA)
			S-BG03		PI295061	Ungarn	USDA (Washington, USA)
			W-BG01 (BUL04)		PI295063	Ungarn	USDA (Washington, USA)
		Czech Republic	S-CZ01		RICP 01c0201257	(ruzyne)	CRI (Prague, Czech Republic)
			S-CZ02		RICP 01c0200982	spalda bila jarni	CRI (Prague, Czech Republic)
			S-CZ03		RICP 01c0200983		CRI (Prague, Czech Republic)
			W-CZ01		RICP 01c0100920	(svetla)	CRI (Prague, Czech Republic)
			W-CZ02		RICP 01c0100921	(tmava)	CRI (Prague, Czech Republic)
		Former Soviet Union	S-SU01		TRI 474	Spelz aus Tzaribord	IPK (Gatersleben, Germany)
		Hungary	S-HU01		PI290514	White spelt	USDA (Washington, USA)
			W-HU01		PI272579	I-1-3530	USDA (Washington, USA)
			W-HU02		PI272574	I-1-3540	USDA (Washington, USA)
		Poland	S-PL01		PI192717	Dankowska graniatka	USDA (Washington, USA)
		Romania	S-RO01		PI306554	2947	USDA (Washington, USA)
			S-RO02		PI 306551?	2944	USDA (Washington, USA)
		Ukraine	W-UA01		K 19372		VIR (Saint Petersburg, Russia)
	Southern Europe	Italy	W-IT01		PI355642	69Z5,122	USDA (Washington, USA)
		Macedonia	S-MK01		PI378469	1744	USDA (Washington, USA)
		Spain	W-ES01		RAC TS1671	AST 24G	Agroscope (Nyon, Switzerland)
			S-ES01		PI348463	69Z6,638	USDA (Washington, USA)
			S-ES02		PI348526	69Z6,704	USDA (Washington, USA)
			S-ES03		PI348537	69Z6,715	USDA (Washington, USA)
			S-ES04 (SPA03)		PI348572	69Z6,752	USDA (Washington, USA)
			S-ES05		PI348580	69Z6,760	USDA (Washington, USA)
			S-ES06		PI348588	69Z6,768	USDA (Washington, USA)
			S-ES07		PI348651	69Z6,834	USDA (Washington, USA)
			S-ES09		PI348688	69Z6,872	USDA (Washington, USA)
			S-ES10		PI348716	69Z6,900	USDA (Washington, USA)
			S-ES11		PI348723	69Z6,908	USDA (Washington, USA)
			S-ES12		PI348766	69Z6,953	USDA (Washington, USA)
	Near and Middle East	Afghanistan	S-AF02		PI367202	625	USDA (Washington, USA)
		Azerbaijan	S-AZ01		K 45364		VIR (Saint Petersburg, Russia)
			S-AZ02		K 45368		VIR (Saint Petersburg, Russia)
		Iran	S-IR01 (Iran77d)		CGN 06533	Iran 77d	CGN (Wageningen, The Netherlands)
			S-IR02		TRI 28863	Tri 28863	IPK (Gatersleben, Germany)
			S-IR03 (IRA03)		CGN12270	Iran 416A	CGN (Wageningen, The Netherlands)
		Tajikistan	W-TJ03		K 56568		VIR (Saint Petersburg, Russia)
			W-TJ05		K 52463		VIR (Saint Petersburg, Russia)
			W-TJ07		K 52443		VIR (Saint Petersburg, Russia)
			W-TJ08 (TAD06)		K 52437		VIR (Saint Petersburg, Russia)
			W-TJ09		K 52442		VIR (Saint Petersburg, Russia)
The 10 spelt accessions used to invesigate the interannual variations in the epitope expression are highlighted in bold.
1: The first letter of the name denotes the accession habit: W = Winter, S = Spring.
2: Accessions names used in Dubois et al. (2016) and Dubois et al. (2017). These accessions were selected, after a genetic diversity analysis, as 10 contrasted spelt accessions representative of the spelt diversity.
3: CGN = Center for Genetic Resources; CRA-W = Walloon Agricultural Research Center; CRI = Crop Research Institute; IPK = Institute of Plant Genetics and Crop Plant Research; USDA = United States Department of Agriculture;
VIR = Vavilov Institute of Plant Genetic Resources.
