# Supplementary material for: Genetic and environmental factors affecting the expression of α-gliadin canonical epitopes involved in celiac disease in a wide collection of spelt (Triticum aestivum ssp. spelta) cultivars and landraces
Source: BMC Plant Biol. 2018 Nov 1;18:262. doi: 10.1186/s12870-018-1487-y (PMC6211434; doi:10.1186/s12870-018-1487-y)
Supplement: Supplementary file 5 — List of the primers and probes used to measure the expression levels of the four α-gliadin major T-cell stimulatory epitopes in their canonical form and the expression levels of reference genes. The file presents the primers and probes used in this study for qPCR experiments. (XLSX 11 kb) [file 12870_2018_1487_MOESM5_ESM.xlsx]

## Sheet: Feuil1
Additional file 5. List of the primers and probes used to measure the expression levels of the four α-gliadin
major T-cell stimulatory epitopes in their canonical form and the expression levels of reference genes
	Target epitope/gene	Oligonucleotide	Sequence
Epitopes	DQ2.5-glia-α1	Forward primer	5'-GCAACCATTTCCATCACAACWAC-3'
		Reverse primer	5'-GTGSTTGCGAATACTGTGGTTG-3'
		Probe	5'-FAM-WTCCRCAGCCGCAACTACCA-TAMRA-3'
	DQ2.5-glia-α2	Forward primer	5'-GCAACCATTTCCATCACAACWAC-3'
		Reverse primer	5'-GTGSTTGCGAATACTGTGGTTG-3'
		Probe	5'-FAM-AGCCGCAACTACCATATCCGC-TAMRA-3'
	DQ2.5-glia-α3	Forward primer	5'-GCAACCATTTCCATCACAACWAC-3'
		Reverse primer	5'-GTGSTTGCGAATACTGTGGTTG-3'
		Probe	5'-FAM-TTCGACCACAACAACCATATCCAC-TAMRA-3'
	DQ8-glia-α1	Forward primer	5'-CCACAATGTYGTTCATGCTATTATTCTGC-3'
		Reverse primer	5'-CAGAGCCCTGGGCCTGTGG-3'
		Probe	5'-FAM-AGGGCTCCTTCCAGCCAT-TAMRA-3'
Reference genes	ADP-ribosylation factor (ARF)	Forward primer	5'-GCTCTCCAACAACATTGCCAAC-3'
		Reverse primer	5'-GCTTCTGCCTGTCACATACGC-3'
		Probe	5'-FAM-CAAGAAACAAACGTGCTGGATGTC-TAMRA-3'
	Similar to RNase L inhibitor-like protein (RLI)	Forward primer	5'-CGATTCAGAGCAGCGTATTGTTGC-3'
		Reverse primer	5'-AGTTGGTCGGGTCTCTTCTAAATGTAATG-3'
		Probe	5'-FAM-CTTAGCGGACAAGGTTATTGTTTATGAGG-TAMRA-3'
	Protein of unknown function [DUF52 family] (DUF52)	Forward primer	5'-TGGTGCCATTCACAAATCAATCG-3'
		Reverse primer	5'-GCGAACAAACCCGACCTTAATCTTC-3'
		Probe	5'-FAM-CATGGAGATCATAGAGACTGGTGACC-TAMRA-3'
Each TaqMan probe is labeled with the fluorogenic dye FAM (fluorescein) at its 5' end and with the quencher TAMRA
(tetramethylrhodamine) at its 3' end. The primers targeting reference genes were adapted from those designed by
Paolacci et al. (2009).
