# Supplementary material for: Genetic and environmental factors affecting the expression of α-gliadin canonical epitopes involved in celiac disease in a wide collection of spelt (Triticum aestivum ssp. spelta) cultivars and landraces
Source: BMC Plant Biol. 2018 Nov 1;18:262. doi: 10.1186/s12870-018-1487-y (PMC6211434; doi:10.1186/s12870-018-1487-y)
Supplement: Supplementary file 6 — Averaged Ct values measured for each biological replicate of the samples studied in this work. The file displays all the Ct values measured during qPCR experiments. (XLSX 43 kb) [file 12870_2018_1487_MOESM6_ESM.xlsx]

## Sheet: Feuil1
Additional file 6. Averaged Ct values measured for each biological replicate of the samples studied in this work.
Harvest year	Accession name	Sample type/modality	TaqMan probes targeting epitopes				TaqMan probes targeting reference genes
			DQ2.5-glia-α3	DQ8-glia-α1	DQ2.5-glia-α1	DQ2.5-glia-α2	ARF	RLI	DUF
2014	W-BE75	cDNA	18.5733	20.2133	15.4567	14.2467	25.7867	28.5633	27.9567
	W-BE75	cDNA	20.0733	22.4067	17.42	15.8767	28.0167	30.2067	29.6433
	W-DK01	cDNA	18.7267	21.6767	15.9567	15.0033	26.6267	29.3133	28.4567
	W-DK01	cDNA	19.03	21.9233	16.9267	15.7367	26.7667	29.7867	28.7333
	S-ES04	cDNA	18.11	20.5967	15.2967	14.2933	28	29.75	30.1033
	S-ES04	cDNA	18.085	20.2867	15.2	14.13	26.33	29.15	29.55
	W-BG01	cDNA	20.3433	22.7333	17.8267	17	28.9833	31.55	30.7467
	W-BG01	cDNA	21.7467	25.5533	19.6933	18.9833	29.5567	33.5233	31.9767
	W-DE60	cDNA	17.7767	20.4633	15.9133	14.6133	26.3	29.3567	28.6867
	W-DE60	cDNA	18.9433	20.9933	16.83	15.4967	27.7633	30.6133	29.5567
	W-DE61	cDNA	20.1967	21.77	17.4267	16.3333	28.07	30.6367	29.9333
	W-DE61	cDNA	19.01	20.6	16.7333	15.49	27.56	30.0367	29.2767
	W-TJ08	cDNA	19.7933	22.5233	17.53	16.07	27.33	29.37	28.63
	W-TJ08	cDNA	19.9133	22.82	18	16.2533	27.21	29.9833	29.08
	W-CH60	cDNA	18.22	20.9033	16.0833	14.9567	27.17	29.49	28.6333
	W-CH60	cDNA	19.14	21.55	17.08	15.6733	27.3233	30.0267	29.2433
	S-IR01	cDNA	20.3867	22.6833	18.1367	16.6767	28.47	30.2733	29.9
	S-IR01	cDNA	21.6767	22.9033	19.3067	17.5433	28.71	31.0533	30.4833
	S-IR03	cDNA	18.0267	20.21	15.8733	14.34	26.73	28.9967	28.06
	S-IR03	cDNA	20.36	22.34	18.18	16.4133	27.9933	31.2733	29.9933
2015	W-BE48	cDNA	20.3933	22.4167	18.195	17.1633	28.7233	31.4033	30.1467
	W-BE48	cDNA	17.45	19.6067	14.39	13.32	25.1967	27.3	26.4
	W-BE51	cDNA	18.43	21.04	16.63	15.58	24.87	28.45	26.67
	W-BE51	cDNA	18.13	20.3867	15.3567	14.2667	24.9767	27.15	26.3767
	W-BE53	cDNA	18.99	22.88	17.23	16.02	25.41	30.22	27.65
	W-BE53	cDNA	17.5167	19.5333	14.61	13.4967	24.4567	26.8767	25.81
	W-BE57	cDNA	18.22	23.26	16.05	15.13	24.79	29.87	26.69
	W-BE57	cDNA	19.23	20.78	16.14	14.8533	25.3733	28.28	27.1033
	W-BE59	cDNA	17.5	20.0933	14.88	13.5767	24.95	27.3133	26.6467
	W-BE59	cDNA	18.9833	20.38	15.5167	14.3333	24.9867	27.7067	26.86
	W-BE61	cDNA	18.57	19.35	14.97	14.26	20.61	26.43	22.57
	W-BE61	cDNA	18.3567	19.5933	15.2033	14.2667	25.0333	27.2233	26.25
	W-BE62	cDNA	18.31	20.72	15.82	14.42	23.62	28.07	26.13
	W-BE62	cDNA	18.1167	20.19	15.0233	13.7767	25.0333	27.2367	26.4267
	W-BE63	cDNA	18.55	22.52	15.94	14.75	23.3	27.13	26.35
	W-BE63	cDNA	18.65	20.185	15.5	14.5267	25.3367	28.4667	28.2367
	W-BE64	cDNA	16.3967	20.2033	14.07	13.03	24.01	26.26	25.4633
	W-BE64	cDNA	17.4567	19.87	14.73	13.4267	23.8767	25.8567	25.5
	W-BE65	cDNA	17.14	19.925	14.65	13.2833	24.58	27.0533	26.31
	W-BE65	cDNA	17.7267	19.6433	15.1167	13.73	24.7	27.0633	26.3033
	W-BE66	cDNA	16.9267	19.9733	14.4867	13.2	25.035	27.1433	26.5033
	W-BE66	cDNA	17.2333	19.6733	15.1	13.7933	24.9967	27.56	26.4667
	W-BE67	cDNA	21.3867	23.17	18.5033	17.6167	27.42	30.49	29.13
	W-BE67	cDNA	17.2867	19.755	14.66	13.53	24.3233	27.17	26.1367
	W-BE68	cDNA	17.22	20.7033	14.8033	13.36	25.0033	26.8233	26.2833
	W-BE68	cDNA	17.99	20.1967	15.2067	13.8567	24.95	27.3433	26.7
	W-BE83	cDNA	16.295	19.2967	13.8333	12.5367	24.3267	26.2567	25.85
	W-BE83	cDNA	17.67	20.62	15.2667	13.9933	25.1967	27.79	26.69
	W-DE07	cDNA	21.33	23.3767	18.9067	17.8167	25.8867	29.4367	28.17
	W-DE07	cDNA	17.9733	19.89	15.25	14.0267	24.4667	26.6033	26.1833
	W-DE08	cDNA	17.905	18.0167	14.2967	12.9133	24.6067	26.8267	27.7133
	W-DE08	cDNA	19.215	18.59	15.5267	14.07	25.13	27.5233	28.1833
	W-DE09	cDNA	16.68	19.86	14.1	13.06	25.1233	27.1233	26.5233
	W-DE09	cDNA	18.4933	20.14	15.4133	14.1967	25.38	27.6867	27.0333
	W-DE10	cDNA	16.9133	21.93	14.4167	13.26	24.8467	26.5933	26.27
	W-DE10	cDNA	18.04	20.64	15.3267	14.12	24.87	27.0167	26.34
	W-DE11	cDNA	17.2633	18.89	14.0367	12.9733	24.79	27.01	26.2633
	W-DE11	cDNA	17.8233	19.13	14.6467	13.5467	24.6933	26.8533	26.13
	W-DE12	cDNA	20.1367	23.05	17.5733	16.31	25.92	29.9633	28.3633
	W-DE12	cDNA	18.4133	20.6267	15.7967	14.5067	24.93	27.9333	26.88
	W-DE13	cDNA	20.3033	24.9667	18.1333	16.97	27.0933	30.6967	29.06
	W-DE13	cDNA	18.1267	20.36	15.2	14.0567	24.6333	27.2433	26.3767
	W-DE14	cDNA	18.99	21.8	16.4633	15.3233	25.39	28.62	27.15
	W-DE14	cDNA	17.21	19.1733	14.4667	13.39	24.3367	26.6633	25.5867
	W-DE15	cDNA	20.86	22.4333	18.2133	17.0467	25.69	30.01	27.9533
	W-DE15	cDNA	20.2733	22.5867	17.4867	16.1467	26.2933	29.4833	27.8467
	W-DE45	cDNA	20.4067	23.2067	17.1433	16.18	28.2267	30.97	30.18
	W-DE45	cDNA	17.6233	18.6167	14.26	13.41	25.1067	27.29	26.73
	W-DE67	cDNA	18.71	21.67	16.1767	15.28	26.35	29.0133	28.05
	W-DE67	cDNA	16.74	18.8567	13.8933	12.62	24.5333	26.94	26.21
	W-CH08	cDNA	22.6967	25.2633	20.3067	19.3467	29.0133	33.0167	31.1367
	W-CH08	cDNA	17.1433	19.4833	14.52	13.2733	24.7167	27.1933	26.47
	W-CH10	cDNA	16.8933	19.9233	14.29	13.27	24.7167	27.2667	26.4467
	W-CH10	cDNA	17.47	20.77	15.0133	13.8967	25.175	27.4267	26.63
	W-CH12	cDNA	23.7767	24.2933	19.2133	17.6033	28.67	32.9967	31.2367
	W-CH12	cDNA	19.49	18.8167	15.4467	13.96	25.18	27.4433	27.09
	W-CH15	cDNA	17.7467	20.5267	14.94	13.9867	25.0067	27.82	26.8833
	W-CH15	cDNA	17.43	20.2067	14.9533	13.8433	24.9467	27.68	26.7933
	W-CH16	cDNA	18.73	22.1133	16.2533	15.2667	26.04	28.7433	27.4167
	W-CH16	cDNA	16.77	19.3	14.0367	13.03	24.51	26.4967	25.7833
	W-CH22	cDNA	18.08	20.9733	15.35	14.32	25.48	28.04	27.2267
	W-CH22	cDNA	17.96	21.1933	15.7133	14.5933	25.3467	28.18	27.1933
	W-CH23	cDNA	20.1067	18.32	16.0667	14.72	24.835	27.98	26.6333
	W-CH23	cDNA	19.2567	17.9367	15.0567	13.4567	24.7733	27.2667	26.4667
	W-CH24	cDNA	16.6833	20.0533	14.1567	13.1767	24.5867	26.8567	26.2133
	W-CH24	cDNA	17.19	20.3133	14.3	13.0733	24.44	26.6333	26.2167
	W-CH26	cDNA	17.51	20.3833	14.7567	13.71	25.3933	27.9333	26.8367
	W-CH26	cDNA	16.9267	19.7733	14.3333	13.1567	24.91	26.85	26.2467
	W-CH27	cDNA	22.0967	20.1267	17.9033	16.67	26.2	29.7933	28.3333
	W-CH27	cDNA	19.1933	19.0067	15.3367	13.8167	25.3133	27.8667	27.08
	W-CH33	cDNA	19.865	22.59	17.2667	16.2933	25.9167	29.1867	28.0767
	W-CH33	cDNA	17.47	20.5433	14.8533	13.7867	24.8533	27.51	26.5767
	W-CH38	cDNA	26.4367	30.5567	23.52	22.41	32.795	36.665	35.2567
	W-CH38	cDNA	18.29	21.4733	15.97	14.6633	26.15	28.9133	27.94
	W-CH46	cDNA	19.0633	21.5133	15.9467	15.05	25.5733	28.5267	27.5167
	W-CH46	cDNA	17.5633	19.64	14.7067	13.4667	24.5	26.7733	26.2433
	W-CH62	cDNA	19.4867	22.0933	16.73	15.69	26.2367	29.8	28.1667
	W-CH62	cDNA	16.76	19.4067	14.2133	13.1033	24.5467	26.9933	25.85
	W-BE12	cDNA	19.69	18.6	15.6033	14.19	25.19	28.0367	27.31
	W-BE12	cDNA	19.54	18.7067	15.2367	13.7133	24.92	27.4533	27.0667
	W-BE13	cDNA	19.3	21.6633	16.4333	15.16	25.44	28.6733	27.2
	W-BE13	cDNA	17.69	20.05	14.685	13.33	25.2533	27.58	26.4167
	W-BE14	cDNA	18.155	20.37	15.1967	14.2267	25.2067	27.3	26.8333
	W-BE14	cDNA	18.02	19.1867	14.7233	13.7867	24.7867	26.91	26.2267
	W-BE17	cDNA	19.8467	23.0367	17.4767	16.2233	26.2	29.1267	28.0167
	W-BE17	cDNA	19.07	21.84	16.09	14.8133	25.5767	28.44	27.19
	W-BE19	cDNA	19.68	19.7367	16.2933	14.6833	25.9167	28.2067	27.47
	W-BE19	cDNA	25.7	24.3533	20.96	19.1467	29.5067	32.3867	31.6533
	W-BE24	cDNA	22.0133	24.24	19.35	18.1967	26.46	30.4967	28.4467
	W-BE24	cDNA	26.8367	29.4667	23.3833	21.8367	30.63	34.095	33.1
	W-BE30	cDNA	20.5333	21.4767	17.28	16.2467	25.6633	29.31	27.63
	W-BE30	cDNA	18.18	19.6233	14.88	13.62	24.9733	27.5533	26.43
	W-BE32	cDNA	18.8967	19.7067	15.9933	15.1733	24.85	27.9467	27.58
	W-BE32	cDNA	20.13	21.7633	17.1867	15.96	26.7633	29.31	29.22
	W-BE33	cDNA	23.28	23.3167	20.3767	19.53	26.3533	30.59	29.0967
	W-BE33	cDNA	17.9467	19.6867	14.7733	13.5533	24.9433	27.5033	27.5067
	W-BE34	cDNA	19.64	19.07	15.9633	14.5967	25.1233	28.26	28.23
	W-BE34	cDNA	19.14	19.0133	15.05	13.4667	25.2367	27.7867	28.35
	W-BE35	cDNA	20.84	19.7867	16.7067	15.3567	25.4667	28.6733	27.71
	W-BE35	cDNA	17.89	17.54	14.08	12.55	24.3833	26.88	26.0967
	W-BE36	cDNA	19.5867	21.98	17.19	16.2	26.4167	29.4867	28.3567
	W-BE36	cDNA	17.1267	20.0933	14.52	13.2467	25.2	27.7233	27.0567
	W-BE37	cDNA	17.4967	19.9033	14.5633	13.5333	24.8767	27.16	26.4033
	W-BE37	cDNA	17.55	19.3	14.4167	13.5067	24.715	26.97	26.4533
	W-BE75	cDNA	17.64	18.8367	14.1633	12.4267	24.9333	26.79	26.78
	W-BE75	cDNA	16.5133	18.3733	14.3233	11.8633	24.5567	26.4267	26.24
	S-DE05	cDNA	22.2667	26.7033	19.83	19.29	28.2267	31.31	30.33
	S-DE05	cDNA	18.735	21.135	16.0833	15.3433	25.8867	27.9633	27.6833
	W-DE04	cDNA	22.9767	23.42	20.1267	19.1	28.4833	32.55	30.2033
	W-DE04	cDNA	17.2467	19.31	14.32	13.3233	24.7667	27.2467	26.4433
	W-DE17	cDNA	22.67	22.52	19.49	18.6233	27.58	31.0233	30.6533
	W-DE17	cDNA	17.0867	18.51	14.05	12.8967	24.5633	26.66	27.2067
	W-DE18	cDNA	22.35	22.88	19.8467	18.71	27.9333	31.245	29.4867
	W-DE18	cDNA	17.7533	18.9	14.3767	13.2167	24.74	27.18	26.48
	W-DE24	cDNA	18.2067	20.41	15.5833	14.5767	25.0267	28.16	26.6433
	W-DE24	cDNA	18.67	20.0367	15.13	13.84	24.67	27.0567	26.4067
	W-DE26	cDNA	18.8367	20.67	15.74	14.85	25.6167	28.3567	27.5233
	W-DE26	cDNA	18.5567	20.59	15.3367	14.0833	24.8267	27.34	26.39
	W-DE28	cDNA	21.1567	22.0833	18.15	17.13	25.9133	29.18	27.7167
	W-DE28	cDNA	19.28	22.5533	16.53	15.3567	25.9733	28.6733	27.5067
	W-DE33	cDNA	19.4967	21.6167	16.9733	15.9233	25.2767	28.22	27.0467
	W-DE33	cDNA	17.925	20.86	14.8	13.5533	24.6867	26.92	26.2333
	W-DE40	cDNA	19.94	21.46	17.2833	16.29	25.7733	28.7667	27.5267
	W-DE40	cDNA	18.7133	20.7433	15.3333	14.3	25.0867	27.7067	27.18
	W-DE41	cDNA	18.2333	19.36	14.7933	13.8433	24.9367	27.7433	26.7933
	W-DE41	cDNA	17.8367	19.51	14.5467	13.6433	24.9833	27.5067	26.8233
	W-DE43	cDNA	21.29	23.7833	18.2667	17.3067	27.4333	30.81	29.4033
	W-DE43	cDNA	17.55	19.2	14.29	13.09	24.75	26.88	26.06
	W-DE60	cDNA	19.4967	21.86	15.99	15.0133	24.72	27.8967	26.9567
	W-DE60	cDNA	20.83	23.2867	17.53	16.4733	25.7433	28.3767	27.64
	W-DE61	cDNA	17.15	18.9	13.58	12.74	24.42	26.27	26.42
	W-DE61	cDNA	16.8333	18.76	13.8667	12.9967	24.31	26.15	26.0967
	W-CH03	cDNA	19.4833	20.8167	17.0533	15.8467	24.7533	27.58	26.6433
	W-CH03	cDNA	17.445	19.9733	14.66	13.6067	24.6133	26.81	26.36
	W-CH28	cDNA	16.78	18.83	13.9267	12.84	24.5433	26.9933	26.1367
	W-CH28	cDNA	16.7467	18.57	13.5833	12.5767	24.2	25.97	25.87
	W-CH29	cDNA	20.255	22.18	17.25	16.4767	25.3867	28.57	27.2467
	W-CH29	cDNA	20.2233	22.8933	17.18	15.8467	26.0433	28.4433	27.2167
	W-CH36	cDNA	18.7167	21.0333	17.0533	16.1833	25.3833	28.8233	27.2933
	W-CH36	cDNA	17.7033	19.5267	14.6667	13.7633	24.91	27.2367	26.6567
	W-CH43	cDNA	19.88	21.2533	17.0533	16.15	25.3667	28.9267	27.3
	W-CH43	cDNA	17.045	19.26	14.16	13.0733	24.66	26.9333	26.42
	W-CH49	cDNA	20.0533	23.69	16.95	16.0867	26.2767	30.2333	28.47
	W-CH49	cDNA	17.3233	19.7	14.2633	13.0833	24.34	26.71	26.1167
	W-CH53	cDNA	19.61	22.2767	17.04	15.5833	25.0933	27.9067	27.1367
	W-CH53	cDNA	16.8367	19.6533	14.25	12.92	24.51	26.4533	26.12
	W-CH57	cDNA	19.42	23.1733	17.0067	15.5433	25.55	28.7733	27.5567
	W-CH57	cDNA	17.42	19.9067	14.31	13.1067	24.39	26.5433	26.0967
	W-CH58	cDNA	18.22	20.0533	15.4067	14.2067	25.1667	27.8833	26.63
	W-CH58	cDNA	17.4167	18.59	14.22	13.2367	24.5133	26.5867	26.2267
	W-CH59	cDNA	18.6	20.11	15.4767	14.3133	24.78	27.365	27.49
	W-CH59	cDNA	17.41	18.9867	14.41	13.4167	24.7133	26.51	27.2433
	W-CH60	cDNA	17.79	20.2467	14.8467	13.4733	24.5967	27.1367	26.32
	W-CH60	cDNA	17.44	19.14	14.4867	13.35	24.4733	26.64	26.05
	W-CH61	cDNA	19.3	21.34	16.2333	15.16	25.9	29.25	27.5467
	W-CH61	cDNA	17.1467	18.44	14.0367	13.0067	24.7267	27.07	26.15
	S-BG01	cDNA	18.6	20.7967	15.72	14.9367	26.0633	28.25	27.4133
	S-BG01	cDNA	17.455	19.8667	14.7533	14.0833	25.4333	27.41	27.1333
	S-BG02	cDNA	19.0767	21.145	16.055	14.9633	25.86	28.4633	27.8367
	S-BG02	cDNA	16.1767	18.2033	13.4933	12.7367	24.43	26.06	26.0033
	S-BG03	cDNA	19.2067	21.09	16.3833	15.7167	25.91	27.9933	27.54
	S-BG03	cDNA	17.2967	19.41	14.5867	14.0467	25.0467	26.7967	26.3067
	W-BG01	cDNA	19.82	22.72	17.2267	16.6933	25.58	29.1767	28.07
	W-BG01	cDNA	17.92	20.38	15.22	14.5967	24.9833	27.5367	26.9667
	S-CZ01	cDNA	20.3667	23.8667	18.06	17.29	27.37	29.9967	28.16
	S-CZ01	cDNA	18.0733	20.28	15.1967	14.3567	25.7767	27.6133	27.6433
	S-CZ02	cDNA	19.0867	20.7833	16.3433	15.7033	24.9633	27.5	26.8467
	S-CZ02	cDNA	17.4	19.7433	14.5633	13.9067	24.8733	27.05	26.69
	S-CZ03	cDNA	17.69	19.3833	14.6267	13.97	24.2133	26.3267	25.93
	S-CZ03	cDNA	16.97	19.2	14.35	13.5733	25.195	26.6567	26.2567
	W-CZ01	cDNA	19.39	22.4867	17.1833	16.6433	24.9267	27.3567	26.6033
	W-CZ01	cDNA	18.56	22.3033	16.0633	15.4867	25.1867	27.2333	27
	W-CZ02	cDNA	19.5467	21.8533	16.89	16.0833	25.6267	28.6	27.2833
	W-CZ02	cDNA	17.1267	19.4233	14.1133	13.19	24.2733	26.6267	25.9733
	S-SU01	cDNA	18.9733	21.4567	16.3233	15.57	25.84	27.7067	27.3567
	S-SU01	cDNA	17.91	20.81	15.3933	14.64	25.2	26.9167	26.9233
	S-HU01	cDNA	19.1033	21.6367	16.4433	15.5367	25.5867	27.88	27.3467
	S-HU01	cDNA	17.6	20.8067	15.21	14.3967	25.1167	26.8	26.55
	W-HU01	cDNA	18.0867	19.3567	15.14	13.8167	24.34	26.7133	26.09
	W-HU01	cDNA	17.545	19.3833	14.6867	13.58	24.8533	27.1733	26.57
	W-HU02	cDNA	18.38	20.4533	16.01	15.4467	25.54	28.0167	27.05
	W-HU02	cDNA	17.5133	19.74	14.68	14.0533	25.0733	27.1733	26.66
	S-PL01	cDNA	19.19	21.5867	15.8867	14.7733	26.09	28.98	27.8667
	S-PL01	cDNA	17.05	18.79	13.6333	12.5233	25.0467	27.03	26.5333
	S-RO01	cDNA	17.78	19.5633	14.8433	13.9533	25.27	27.22	26.8633
	S-RO01	cDNA	17.64	20.2833	15.0867	14.35	25.8133	27.3233	27.1933
	S-RO02	cDNA	18.4133	20.3067	15.8533	14.9533	25.6867	27.39	27.0933
	S-RO02	cDNA	21.1433	23.0133	18.11	17.2333	27.0933	29.0667	28.63
	W-UA01	cDNA	17.3767	19.9567	14.8967	13.78	25.0033	27.46	26.54
	W-UA01	cDNA	18.0367	20.6233	15.22	14.0167	25.62	28.16	27.7033
	W-ES01	cDNA	20.7133	18.9467	16.36	14.94	25.8367	27.8667	26.0367
	W-ES01	cDNA	19.54	18.6567	15.2133	13.7367	26.04	28.0633	26.5033
	S-ES01	cDNA	18.64	18.1067	14.7933	13.3133	25.7467	26.5667	26.4
	S-ES01	cDNA	19.245	19.3833	15.52	14.0767	26.51	27.6867	27.7567
	S-ES02	cDNA	18.9967	17.8667	14.6733	13.2667	25.27	27.34	28.4967
	S-ES02	cDNA	18.3033	18.07	14.4033	12.9367	25.7067	27.4767	28.7533
	S-ES03	cDNA	18.655	17.4633	14.6367	13.1967	26.3333	27.0467	27.8433
	S-ES03	cDNA	19.2633	19	15.9133	14.2333	27.35	28.12	28.9267
	S-ES04	cDNA	20.03	23.22	16.79	15.67	27.61	29.12	29.9233
	S-ES04	cDNA	17.45	20.45	14.75	13.61	25.54	27.4667	28.48
	S-ES05	cDNA	18.9333	18.1867	14.7633	13.2633	25.73	27.43	28.3767
	S-ES05	cDNA	19.98	19.6467	16.0233	14.2667	26.43	28.06	29.53
	S-ES06	cDNA	16.4767	15.8833	12.48	10.8567	25.3067	26.6067	27.4667
	S-ES06	cDNA	16.85	17.3533	13.1733	11.5367	25.9133	27.3667	28.3767
	S-ES07	cDNA	18.49	17.5633	14.5667	13.1667	25.6233	27.02	28.28
	S-ES07	cDNA	18.5867	18.45	14.4533	12.9167	26.06	27.0933	28.18
	S-ES09	cDNA	19.2267	18.43	16.1633	14.7767	25.4767	27.4867	27.83
	S-ES09	cDNA	18.4867	18.4533	14.99	13.8133	25.9933	27.7267	28.4333
	S-ES10	cDNA	18.7833	18.2767	15.2367	13.5967	26.2	27.7833	28.48
	S-ES10	cDNA	18.96	18.4833	14.62	13.0967	26.1633	27.5967	28.42
	S-ES11	cDNA	18.7867	18.05	14.9667	13.4467	26.2233	28.0833	28.74
	S-ES11	cDNA	18.86	18.7967	15.1067	13.6067	26.4167	27.79	28.5067
	S-ES12	cDNA	17.2433	18.5833	13.96	12.9833	25.4	27.3033	27.04
	S-ES12	cDNA	15.98	18.16	13.1333	12.06	25.5133	26.9133	26.42
	S-AF02	cDNA	17.62	17.5067	13.6233	11.9833	24.6433	26.6567	26.1233
	S-AF02	cDNA	17.8967	17.7433	13.53	12.05	24.6633	26.7567	26.2167
	S-AZ01	cDNA	18.2733	18.11	14.8	13.12	25.3633	27.41	26.7033
	S-AZ01	cDNA	19.475	18.5233	14.93	13.2533	25.6333	27.4167	27.0467
	S-AZ02	cDNA	18.14	19.25	15.0233	14.12	24.76	27.2967	26.53
	S-AZ02	cDNA	17.2633	18.7367	14.1467	12.9833	24.4933	26.6633	26.1267
	S-IR01	cDNA	20.005	22.7333	16.6767	15.3833	26.7667	29.13	29.1333
	S-IR01	cDNA	17.2867	20.1067	14.7133	13.5	25.0067	26.4333	26.7333
	S-IR02	cDNA	20.7367	20.0967	16.51	15.11	26.8567	28.85	29.41
	S-IR02	cDNA	20.76	19.6633	16.11	14.5867	26.4667	27.78	28.3
	S-IR03	cDNA	19.495	20.07	15.7267	14.1733	24.98	27.9533	26.9133
	S-IR03	cDNA	17.26	18.8833	13.8833	12.4667	24.4033	26.4233	26.04
	W-TJ03	cDNA	19.0767	19.2633	15.3733	14.0167	24.31	27.09	26.64
	W-TJ03	cDNA	17.5833	18.9533	14.47	13.31	23.9533	26.0533	25.7467
	W-TJ05	cDNA	18.56	18.8767	14.9333	13.7133	24.6467	27.2033	26.5067
	W-TJ05	cDNA	17.3167	19.3833	14.3067	13.29	24.44	26.8267	26.1533
	W-TJ07	cDNA	19.8233	20.98	16.4967	15.1567	24.86	27.8667	27.05
	W-TJ07	cDNA	18.4767	21.4033	15.6067	14.38	24.74	27.2	26.5533
	W-TJ08	cDNA	18.7433	19.7667	15.5267	14.1233	24.54	27.0333	26.3767
	W-TJ08	cDNA	17.855	20.2567	15.38	14.0533	24.6433	26.8367	26.2967
	W-TJ09	cDNA	19.0033	19.86	15.3	14.025	24.5933	27.5667	26.68
	W-TJ09	cDNA	17.64	20.41	15.2	13.8067	24.4567	26.42	26.1167
	W-DK01	cDNA	17.0367	20.08	13.9267	12.6633	24.23	26.2367	25.7267
	W-DK01	cDNA	17.15	19.6533	13.81	12.5	24.11	26.1833	25.91
	W-IT01	cDNA	17.57	19.84	14.6267	13.4667	24.7033	26.7667	26.0833
	W-IT01	cDNA	17.4267	20.2767	14.8167	13.5233	24.95	26.8	26.3833
	S-MK01	cDNA	18.64	17.2767	14.3033	12.7833	25.58	26.9933	26.2433
	S-MK01	cDNA	19.235	18.7267	15.1433	13.6333	26.8567	28.0467	27.2333
2016	W-BE75	cDNA	17.18	18.9133	14.13	13.0433	24.3133	25.7133	26.0467
	W-BE75	cDNA	17.0967	18.7733	13.8733	12.7133	24.335	26.1633	26.1067
	W-DK01	cDNA	17.89	20.8833	15.1967	13.9767	25.1767	26.89	26.8667
	W-DK01	cDNA	16.7067	19.45	13.6533	12.7867	24.1333	26.05	25.7133
	S-ES04	cDNA	18.29	20.93	15.33	14.38	26.025	27.56	28.3567
	S-ES04	cDNA	17.79	20.04	14.52	13.6	25.11	26.81	28.06
	W-BG01	cDNA	17.5333	19.66	14.5667	13.95	24.5667	26.66	26.5167
	W-BG01	cDNA	18.4933	21.7967	16.01	15.2233	26.03	28.35	28.13
	W-DE60	cDNA	16.6033	18.3633	13.6133	12.42	24.2767	26.3967	25.9467
	W-DE60	cDNA	16.7733	17.83	13.5433	12.51	24.2367	26.5	26.13
	W-DE61	cDNA	17.7567	19.5467	14.6667	13.52	24.1267	26.6533	26.32
	W-DE61	cDNA	18.4833	20.6767	15.54	14.3833	25.07	27.4333	27.2533
	W-TJ08	cDNA	17.79	20.48	14.9967	13.4933	24.4067	26.5467	26.25
	W-TJ08	cDNA	18.0867	20.4	15.06	13.7367	24.4733	26.4833	26.5167
	W-CH60	cDNA	17.07	18.87	13.73	12.29	24.2067	26.1967	25.88
	W-CH60	cDNA	17.5267	19.47	14.2333	13.0967	24.5733	26.3367	26.17
	S-IR01	cDNA	17.34	20.3567	14.59	13.2767	24.7667	26.4533	26.3467
	S-IR01	cDNA	17.4767	20.1033	14.6833	13.2867	24.9633	26.6267	26.7233
	S-IR03	cDNA	17.88	19.1533	14.4033	12.9167	23.95	26.0167	25.4
	S-IR03	cDNA	17.7533	19.33	14.3067	13.19	24.0233	26	25.3467
2017	W-BE75	cDNA	17.2967	18.79	14.32	13.0967	24.7167	26.6833	26.4167
	W-BE75	cDNA	19.17	20.7367	16.02	14.9533	26.24	27.965	28.0133
	S-ES04	cDNA	17.435	19.295	14.5833	13.4733	25.76	27.1467	28.41
	S-ES04	cDNA	17.3167	19.1867	14.3467	13.2867	25.61	26.6267	28.0033
	W-BG01	cDNA	18.14	21.04	15.78	14.92	25.3667	27.2133	27.04
	W-BG01	cDNA	18.1567	20.8267	15.37	14.7867	25.045	26.7667	26.89
	W-DE60	cDNA	16.82	19.22	14.0233	12.9867	24.7767	26.735	26.6233
	W-DE60	cDNA	16.82	18.8267	13.7067	12.5467	24.5167	26.225	26.3967
	W-DE61	cDNA	18.6167	20.68	15.65	14.6	24.6167	26.68	26.5567
	W-DE61	cDNA	18.15	19.54	15.3033	14.43	24.6	26.3267	26.4
	W-TJ08	cDNA	18.6867	20.8533	15.7667	14.3	24.7833	26.535	26.61
	W-TJ08	cDNA	18.47	21.5033	15.9967	14.5767	25.0167	26.8833	26.6667
	W-CH60	cDNA	17.8033	20.0467	14.7733	13.5733	24.7167	26.8367	26.1767
	W-CH60	cDNA	17.495	19.74	14.2067	13.21	24.41	26.4033	26.0533
	S-IR01	cDNA	17.8767	19.7333	14.7667	13.22	24.5433	26.08	26.1833
	S-IR01	cDNA	17.7733	20.2167	14.6067	13.2667	24.81	26.3167	26.2267
	S-IR03	cDNA	18.0667	19.54	14.8133	13.2767	24.6067	26.45	26.315
	S-IR03	cDNA	16.4867	17.82	13.9833	12.4333	23.3933	25.86	25.555
	W-BE65 (N treatments)	0N, 10 DPA	20.97	21.5	17.1167	15.7067	23.3733	25.3567	25.3267
		0N, 10 DPA	19.87	21.1933	16.83	15.4067	23.4533	25.0367	25.09
		0N, 15 DPA	18.45	20.1567	15.5433	14.1767	23.4567	25.4667	25.0867
		0N, 15 DPA	17.9333	19.94	14.7333	13.4233	24.0767	25.8233	25.5133
		0N, 20 DPA	17.5267	19.5433	14.53	13.2467	24.8467	27.0433	26.5367
		0N, 20 DPA	17.2	19.6967	14.0967	13.0167	24.22	26.5667	25.9533
		105N-LL, 10 DPA	20.4533	21.5333	17.2967	16.0033	23.14	25.19	25.13
		105N-LL, 10 DPA	21.5833	22.37	17.9967	16.72	23.9433	25.6567	25.7533
		105N-LL, 15 DPA	17.9	19.83	14.9833	13.6733	24.0267	25.7233	25.5433
		105N-LL, 15 DPA	17.2533	19.2567	14.1333	13.0167	23.5433	25.4067	25.1067
		105N-LL, 20 DPA	17.4033	19.9733	14.4333	13.2833	24.9633	27.25	26.5067
		105N-LL, 20 DPA	17.23	19.3633	13.8167	12.6867	24.5033	26.33	26.2833
		165N-LL, 10 DPA	20.6067	22.0333	17.31	16.2	23.23	24.9967	25.1267
		165N-LL, 10 DPA	20.57	22.1167	17.7267	16.2767	23.33	24.885	25.09
		165N-LL, 15 DPA	17.9733	20.03	15.1067	13.8333	23.96	26.1367	25.8267
		165N-LL, 15 DPA	17.8233	20.1467	14.8167	13.4467	23.8667	26.1767	25.7933
		165N-LL, 20 DPA	17.6533	19.9	14.61	13.4333	25.2867	27.3033	27.06
		165N-LL, 20 DPA	16.5433	18.83	13.7733	12.6167	24.5967	26.375	26.1333
		225N-LL, 10 DPA	25.5867	26.8833	22.5767	21.0333	23.8033	25.36	25.37
		225N-LL, 10 DPA	21.3067	22.9133	17.8933	16.56	23.5	25.4033	25.4367
		225N-LL, 15 DPA	17.9067	19.68	14.79	13.4167	24.0633	25.8067	25.6133
		225N-LL, 15 DPA	17.15	20.02	14.4533	13.1433	24.1933	25.6533	25.6067
		225N-LL, 20 DPA	16.6767	20.01	13.83	12.8267	24.68	26.615	26.14
		225N-LL, 20 DPA	16.8867	19.73	14.0467	12.9167	24.6733	26.3633	26.25
		105N-PA, 10 DPA	21.6	22.63	17.97	16.51	23.1867	24.9467	25.22
		105N-PA, 10 DPA	23.69	25.2633	20.5533	19.0467	24.17	26.0167	26.0233
		105N-PA, 15 DPA	17.6133	20.4733	14.7333	13.36	24.24	26.09	25.6967
		105N-PA, 15 DPA	18.0333	20.23	14.5967	13.3033	24.1033	26.1367	25.6267
		105N-PA, 20 DPA	19	22.3967	16.3533	15.15	26.3133	28.5533	28.1267
		105N-PA, 20 DPA	17.0933	20.12	13.9133	12.67	24.4	26.52	26.31
		165N-PA, 10 DPA	20.7267	22.5033	17.3633	16.1567	23.6733	25.1467	25.2467
		165N-PA, 10 DPA	20.0733	21.74	16.6933	15.4067	23.7467	25.22	25.43
		165N-PA, 15 DPA	18.5833	20.6	15.1867	13.9533	24.16	25.98	26.0067
		165N-PA, 15 DPA	17.82	20.3667	14.8267	13.6867	24.0933	25.96	25.5167
		165N-PA, 20 DPA	17.4167	20.3733	14.5133	13.2533	24.8033	26.5267	26.27
		165N-PA, 20 DPA	17.4267	21.1867	14.5333	13.3233	24.7733	26.9333	26.5433
		225N-PA, 10 DPA	22.4767	23.6933	18.45	17.02	24.1967	26.5967	26.1133
		225N-PA, 10 DPA	21.8667	22.6467	17.9433	16.4567	24.0667	26.1933	25.8433
		225N-PA, 15 DPA	18.86	21.1433	15.6233	14.32	25.1367	27.6267	26.52
		225N-PA, 15 DPA	19.2533	21.41	15.8167	14.4067	24.6867	27.0533	26.19
		225N-PA, 20 DPA	16.505	18.7567	13.8433	12.6933	24.27	26.1067	26.2233
		225N-PA, 20 DPA	16.25	19.0033	13.7133	12.3267	24.2333	26.1867	25.8567
	W-DE11 (N treatments)	0N, 10 DPA	19.58	20.9533	16.4067	15.2567	23.17	25.0767	24.8433
		0N, 10 DPA	19.4567	20.77	16.0433	14.8933	23.08	25.03	25.0633
		0N, 15 DPA	17.7	18.8967	13.9833	12.76	23.72	25.8667	25.2733
		0N, 15 DPA	17.0167	18.69	13.99	13.0267	23.38	25.4733	24.9633
		0N, 20 DPA	16.7067	19.2367	13.7333	12.6167	24.0533	25.9033	25.9933
		0N, 20 DPA	17.925	19.765	14.7567	13.5633	24.1933	27.1633	26.6167
		105N-LL, 10 DPA	19.4633	20.6833	15.9267	14.79	23.17	25.0933	24.9567
		105N-LL, 10 DPA	19.17	21.0367	16.0967	14.96	23.3967	25.15	25.0667
		105N-LL, 15 DPA	17.3133	19.38	14.2133	13.27	23.42	25.42	24.76
		105N-LL, 15 DPA	17.425	18.9333	13.8633	12.8733	23.69	25.6867	25.3267
		105N-LL, 20 DPA	17.0133	19.6867	14.2533	13.2167	24.1467	26.7433	26.2933
		105N-LL, 20 DPA	17.2767	19.0867	14.1633	12.9233	24.48	26.6567	26.1933
		165N-LL, 10 DPA	20.2167	21.0867	16.9467	15.76	23.3133	25.4333	25.05
		165N-LL, 10 DPA	20.17	22.18	16.6433	15.6767	24.4167	26.5233	26.33
		165N-LL, 15 DPA	17.65	19.3567	14.3267	13.0967	23.4533	25.5233	25.08
		165N-LL, 15 DPA	17.3433	19.1367	14.2433	13.1433	23.5067	25.28	24.9533
		165N-LL, 20 DPA	16.82	19.1367	13.7167	12.53	24.2267	27.0033	26.22
		165N-LL, 20 DPA	16.68	18.33	13.3367	12.1533	24.2733	26.48	25.94
		225N-LL, 10 DPA	19.41	20.78	15.8833	14.7633	23.3633	25.9867	25.72
		225N-LL, 10 DPA	19.2067	20.7233	15.95	14.8667	23.4267	25.6	25.2
		225N-LL, 15 DPA	17.605	18.89	14.1433	13.0367	23.92	25.7167	25.1767
		225N-LL, 15 DPA	17.49	19.0433	14.1333	13.17	23.4867	25.075	25
		225N-LL, 20 DPA	16.495	18.29	13.5167	12.3567	24.2733	26.24	26.0167
		225N-LL, 20 DPA	16.03	18.0567	13.1933	12.1567	23.85	25.7433	25.4233
		105N-PA, 10 DPA	18.43	19.8667	15.27	14.2233	23.3633	25.08	24.84
		105N-PA, 10 DPA	19.0667	20.55	15.8167	14.6833	23.4133	25.37	24.97
		105N-PA, 15 DPA	18.0733	19.6167	14.7633	13.5	24.15	25.995	25.5333
		105N-PA, 15 DPA	17.18	18.7367	14.0333	12.8233	23.2	25.29	24.7967
		105N-PA, 20 DPA	18.8933	20.4367	15.8833	14.7233	24.6133	27.2067	27.275
		105N-PA, 20 DPA	18.68	19.4567	14.9467	13.8867	25.21	26.925	26.5433
		165N-PA, 10 DPA	20.1133	21.1633	16.7433	15.4667	23.4067	25.1633	25.3567
		165N-PA, 10 DPA	20.23	21.51	17.25	15.9833	23.0767	24.5567	24.66
		165N-PA, 15 DPA	17.3533	18.7333	14.2467	13.11	23.6467	25.7167	25.1433
		165N-PA, 15 DPA	17.3	18.67	14.06	12.83	24.06	26.13	25.3833
		165N-PA, 20 DPA	17.32	18.3533	13.44	12.3567	24.2233	26.2733	25.9533
		165N-PA, 20 DPA	17.25	19.82	14.12	12.9367	24.7833	26.49	26.3533
		225N-PA, 10 DPA	19.0833	20.6867	16.01	14.93	23.1067	24.82	24.6333
		225N-PA, 10 DPA	20.485	21.5467	18	15.8067	23.1867	25.4167	25.2633
		225N-PA, 15 DPA	17.8333	19.2633	14.4167	13.3667	23.8567	25.8533	25.38
		225N-PA, 15 DPA	17.1633	18.5933	14.1267	13.0733	23.7433	25.6733	25.2633
		225N-PA, 20 DPA	16.8567	18.5067	13.6767	12.5367	24.3833	26.58	25.8667
		225N-PA, 20 DPA	17.74	19.8967	14.5067	13.3867	25.18	27.7467	27.0233
	W-BE48	gDNA	27.035	30.3133	23.3833	21.96
	W-BE48	gDNA	25.6567	27.9333	22.3733	21.6533
	W-BE51	gDNA	22.735	25.5267	21.0033	20.17
	W-BE51	gDNA	23.5267	26.21	21.3867	20.6267
	W-BE61	gDNA	24.2033	25.77	21.33	20.7
	W-BE61	gDNA	24.2033	25.46	21.88	21.63
	W-BE64	gDNA	23.0433	26.1467	21.34	20.36
	W-BE64	gDNA	22.95	26.33	21.23	20.5567
	W-BE66	gDNA	24.82	26.4067	22.05	21.0467
	W-BE66	gDNA	23.7833	25.59	21.4533	20.75
	W-DE07	gDNA	22.9033	26.07	20.83	20.03
	W-DE07	gDNA	23.1867	26.4033	21.155	20.21
	W-DE11	gDNA	22.9533	25.1033	20.2	20.9833
	W-DE11	gDNA	23.3267	25.395	20.7367	20.1733
	W-DE13	gDNA	23.96	27.24	21.5867	20.9333
	W-DE13	gDNA	23.84	25.7167	21.4733	20.64
	W-DE15	gDNA	23.7667	26.9367	21.5967	20.9433
	W-DE15	gDNA	23.9833	27.31	22.08	21.23
	W-DE45	gDNA	24.5467	25.67	21.4367	20.7367
	W-DE45	gDNA	24.0567	25.5133	21.1367	20.5033
	W-CH15	gDNA	23.37	25.5167	21.11	20.3
	W-CH15	gDNA	22.965	26.38	21.0333	20.4033
	W-CH26	gDNA	23.1367	26.2567	21.2467	20.24
	W-CH26	gDNA	23.0233	26.3333	21.2333	20.57
	W-CH27	gDNA	25.6467	24.7867	21.9633	20.59
	W-CH27	gDNA	24.9767	24.7767	21.4133	20.2967
	W-CH33	gDNA	22.84	25.8133	20.5667	19.7
	W-CH33	gDNA	22.2267	25.885	20.6467	19.9867
	W-CH38	gDNA	23.2667	25.66	21.1567	20.1567
	W-CH38	gDNA	23.3133	25.6467	21.3767	21.0333
	W-BE14	gDNA	22.7767	24.3933	20.4367	20.0567
	W-BE14	gDNA	22.84	24.4167	20.5433	19.9933
	W-BE24	gDNA	22.55	25	20.3933	19.7733
	W-BE24	gDNA	23.5467	24.9133	20.6833	20.1467
	W-BE33	gDNA	23.2633	25.4	21.0667	20.48
	W-BE33	gDNA	23.79	25.54	21.1833	20.8533
	W-BE34	gDNA	25.9567	25.1567	21.7	20.47
	W-BE34	gDNA	25.0567	25.0733	21.89	20.8233
	W-BE36	gDNA	23.495	26.0967	21.0533	20.3167
	W-BE36	gDNA	23.45	26.495	21.5133	20.6267
	W-DE17	gDNA	23.595	25.3267	20.8833	20.12
	W-DE17	gDNA	23.5633	25.0633	20.9933	20.4933
	W-DE18	gDNA	23.6667	25.9333	21.0833	20.7467
	W-DE18	gDNA	23.3267	25.48	21.08	20.65
	W-DE28	gDNA	23.2	24.67	20.3033	19.71
	W-DE28	gDNA	22.9167	24.36	20.3333	19.8667
	W-DE41	gDNA	23.2433	25.2167	20.82	19.99
	W-DE41	gDNA	23.3867	25.2233	21.1233	20.4
	W-DE60	gDNA	23.8467	25.6367	21.2233	20.75
	W-DE60	gDNA	23.4967	25.4133	21.65	21.0533
	W-CH28	gDNA	23.4567	25.5733	21.0833	20.6567
	W-CH28	gDNA	23.4567	25.2433	21.0267	20.4367
	W-CH29	gDNA	23.945	25.53	20.8267	20.1633
	W-CH29	gDNA	23.3967	25.3033	20.7167	20.06
	W-CH53	gDNA	23.1267	25.86	20.86	19.9
	W-CH53	gDNA	23.195	26.38	20.9533	20.3333
	W-CH57	gDNA	23.4633	26.11	21	19.95
	W-CH57	gDNA	23.18	26.0333	21.1167	20.72
	W-CH61	gDNA	23.3267	25.0667	21.0433	20.43
	W-CH61	gDNA	22.83	25.0667	20.7467	20.09
	S-BG01	gDNA	24.3433	25.7667	21.8733	21.2067
	S-BG01	gDNA	23.8267	25.5933	21.8467	21.2433
	S-BG02	gDNA	24.66	26.175	21.9767	21.4367
	S-BG02	gDNA	24.545	26.4933	22.1833	21.7467
	S-CZ03	gDNA	24.4767	26.4	21.43	21.3967
	S-CZ03	gDNA	24.17	26.13	22.1633	21.6
	W-CZ01	gDNA	24.0533	26.1833	21.73	21.0533
	W-CZ01	gDNA	24.2867	26.47	21.86	21.6733
	S-RO02	gDNA	23.7667	25.6633	21.6833	21.25
	S-RO02	gDNA	23.95	25.43	21.77	21.1767
	W-IT01	gDNA	23.1667	25.94	20.9233	20.0767
	W-IT01	gDNA	22.8967	26.4667	21.0767	20.3733
	W-ES01	gDNA	25.1333	25.3367	21.86	20.6
	W-ES01	gDNA	24.48	24.7867	21.6	20.5467
	S-ES01	gDNA	25.8767	25.89	22.55	21.37
	S-ES01	gDNA	25.5	25.5867	22.1467	21.1867
	S-ES06	gDNA	25.4333	24.75	21.4833	20.2033
	S-ES06	gDNA	25.3233	25.1233	21.5967	20.4133
	S-ES12	gDNA	24.3333	25.98	21.4833	20.96
	S-ES12	gDNA	24.0333	25.92	21.7867	21.2333
	S-AF02	gDNA	26.62	25.9167	22.73	21.2933
	S-AF02	gDNA	25.765	25.15	22.2	21.1033
	S-AZ01	gDNA	25.82	25.9833	22.3	21.14
	S-AZ01	gDNA	25.595	25.4633	22.1067	21.05
	S-AZ02	gDNA	25.7433	25.6833	22.21	21.23
	S-AZ02	gDNA	25.33	25.44	21.95	20.75
	W-TJ07	gDNA	24.2733	27.34	22.12	21.3967
	W-TJ07	gDNA	24.69	27.4133	22.65	21.8133
	W-TJ08	gDNA	25.185	27.09	22.75	21.7767
	W-TJ08	gDNA	24.5333	27.0667	22.6333	21.88
